# Supplementary material for: Trimethylamine n-Oxide (TMAO) Modulates the Expression of Cardiovascular Disease-Related microRNAs and Their Targets
Source: Int J Mol Sci. 2021 Oct 15;22(20):11145. doi: 10.3390/ijms222011145 (PMC8539082; doi:10.3390/ijms222011145)
Supplement: Supplementary file 1 [file ijms-22-11145-s001.zip › Table S1_revised.xlsx]

## Sheet: Hoja1
Table S1. List of selected microRNAs
microRNA	Relationship to CVD and glucose/lipid metabolism	Reference
miR-21-5p	Modulates fatty acid metabolism by targeting PPARα and has been linked to atherosclerosis and inflammation	[15,16]
miR-34a-5p	Differential expression in different atherosclerosis states in ApoE deficient mice. It targerts SRT1 is its target gene	[17]
miR-30c-5p	Hyperlipidemia and atherosclerosis reduction in mouse	[18-20]
miR-27a-3p	Regulates PPARγ	[13]
miR-181b-5p	Modulates cholesterol metabolism and it is associated with vascular inflammation and immunity	[21]
miR-122-5p	Regulates cholesterol metabolism and Cyp7A1	[22]
miR-223-3p	Represses HDL recruitment. It targets APOBEC1	[23]
miR-33a-5p	Plays a role in cardiovascular disease and cholesterol homeostasis	[24-26]
miR-33b-5p	Plays a role in cardiovascular disease and cholesterol homeostasis	[24-26]
miR-145-5p	Targets Abca1	[27]
miR-17-5p	It is a member of the miR-17-92 cluster and has been implicated in several number of cancerous processes	[28-30]
miR-20a-5p	It is a member of the miR-17-92 cluster and is associated with hepatocellular carcinoma	[28-30]
miR-92a-3p	Inhibition of this microRNA prevents atherosclerosis in mouse. It targets MYLIP, a protein that degrades LDL receptor	[28-30]
miR-124-3p	Targets LDL receptor gene	[31]
miR-128-3p	Targets LDL receptor as target gene.	[32]
miR-155-5p	Associated with inflammation and CVD progression	[33]
miR-31-5p	Known as important factors in vascular inflammation regulation	[34]
miR-133a3p	Circulating biomarker of CVD	[35,36]
miR-133b-3p	Circulating biomarker of CVD	[35,36]
miR-132-3p	Modulates brain inflammation, infections, autoimmune diseases and inhibits cardiac pathologies in mice	[37]
miR-129-5p	Improves cardiac function in rats and regulates hree genes known for altering their expression by TMAO	[38]
