# Supplementary material for: Trimethylamine n-Oxide (TMAO) Modulates the Expression of Cardiovascular Disease-Related microRNAs and Their Targets
Source: Int J Mol Sci. 2021 Oct 15;22(20):11145. doi: 10.3390/ijms222011145 (PMC8539082; doi:10.3390/ijms222011145)
Supplement: Supplementary file 1 [file ijms-22-11145-s001.zip › Table S2_modified.xlsx]

## Sheet: Hoja1
Table S2. Fold change, raw and adjusted p-value of TMAO modulated microRNAs
HEPG-2
microRNA	4h			8h			24h
	FC	p value	adj p value	FC	p value	adj p value	FC	p value	adj p value
miR-122-3p	0.757	0.001	0.025	0.46	0.23	0.37	0.033	0.281	0.434
miR-128-3p	0.421	0.001	0.034	0.301	0.52	0.72	-0.02	0.577	0.583
miR-129-5p	0.421	0.029	0.093	1.107	0.001	0.061	0.194	0.402	0.511
miR-132-3p	0.752	0.026	0.096	0.199	0.031	0.088	0.597	0.093	0.244
miR-133a-3p	0.683	<0.001	0.044	0.363	0.005	0.067	0.613	0.012	0.092
miR-133b-3p	0.333	0.28	0.32	0.93	0.02	0.079	0.708	0.023	0.184
miR-21-5p	1.02	0.055	0.089	0.251	0.025	0.087	-0.263	<0.001	0.015
miR-27a-3p	0.589	0.001	0.024	0.001	0.634	0.729	0.175	0.419	0.5
miR-30c-5p	0.3	0.004	0.024	0.311	0.009	0.059	0.224	0.014	0.094
miR-33a-5p	-0.52	0.023	0.102	0.077	0.101	0.21	-0.159	0.19	0.349
miR-34a-5p	1.364	0.02	0.262	0.035	0.906	0.968	0.657	0.009	0.123
miR-92a-3p	0.569	0.06	0.099	0.606	<0.001	0.028	0.27	0.029	0.134
THP-1
microRNA	12h			24h
	FC	p value	adj p value	FC	p value	adj p value
miR-122-3p	1.684	<0.001	0.017	1.013	0.089	0.183
miR-129-5p	0.799	0.034	0.12	0.52	0.001	0.036
miR-132-3p	0.983	0.055	0.126	0.947	<0.001	0.026
miR-133a-3p	1.267	0.029	0.109	0.338	0.01	0.084
miR-145-5p	0.576	0.05	0.13	0.314	0.128	0.168
miR-155-5p	0.482	0.072	0.142	0.931	0.01	0.061
miR-17-5p	0.84	0.018	0.066	0.1	0.035	0.098
miR-181b-5p	0.197	0.103	0.161	0.278	<0.001	0.025
miR-21-5p	0.199	0.002	0.024	0.232	0.019	0.071
miR-223-3p	1.071	0.137	0.177	1.484	0.043	0.117
miR-27a-3p	0.715	0.006	0.059	0.54	0.098	0.181
miR-30c-5p	0.059	0.094	0.141	0.206	0.001	0.025
miR-31-5p	0.404	<0.001	0.026	-0.102	0.13	0.174
miR-33b-5p	0.913	0.007	0.057	1.213	0.172	0.178
miR-92a-3p	0.029	0.127	0.157	0.189	0.038	0.094
FC = log2 of treatment expression/control expression
p value calculated with a t-student test comparing each treatmente timepoint with its corresponding control
adj p value = FDR corrected p value
