# Supplementary material for: Trimethylamine n-Oxide (TMAO) Modulates the Expression of Cardiovascular Disease-Related microRNAs and Their Targets
Source: Int J Mol Sci. 2021 Oct 15;22(20):11145. doi: 10.3390/ijms222011145 (PMC8539082; doi:10.3390/ijms222011145)
Supplement: Supplementary file 1 [file ijms-22-11145-s001.zip › Table S3_modified.xlsx]

## Sheet: Table S3_modified
Table S3. Common miR-30c-5p and miR-21-5p target genes and their funcitons
Gene	Biological process	Pathways
B3GNT5	Protein glycosylation	Glycosphigolipid biosynthesis
GAPVD1	Endocytosis and signal transduction	Vesicle-mediated transport and clathrin-mediated endocytosis
ELAVL4	Posttranscriptional regulation of mRNA	Aging
PTBP3	RNA processing	Cell differentiation
KLHL15	Protein ubiquitinaiton	Catabolic process
LPGAT1	phosphatidylinositol acyl-chain remodeling	Glycerophospholipid biosynthesis, cardiolipin synthesis
RHOB	Apoptosis, angiogenesis, intracellular protein transport	Cancer
PBRM1	Negative regulatio of cell proliferation	Chromatin organization
RASA1	MAPK signaling, vasculogenesis, negative regulation of cell adhesion	RET signaling, MAPK signaling
BTBD7	Morphogenesis of branching epithelium
KLHL42	Protein ubiquitination	Innate immune system
GID4	Protein ubiquitination
PER2	Negative regulation of transcription by RNA polymerase II	Circadian rhythm
E2F3	G1/S transition of mitotic cell cycle, transcription initiation from RNA polymerase II promoter	Cyclins and cell cycle regulation, cancer
TNRC6B	Negative regulation of gene expression mediated by AGO2 complex	RET signaling,m cellular senescence, Pre-NOTCH expression and processing
