# Supplementary material for: Trimethylamine n-Oxide (TMAO) Modulates the Expression of Cardiovascular Disease-Related microRNAs and Their Targets
Source: Int J Mol Sci. 2021 Oct 15;22(20):11145. doi: 10.3390/ijms222011145 (PMC8539082; doi:10.3390/ijms222011145)
Supplement: Supplementary file 1 [file ijms-22-11145-s001.zip › Table S4_modified.xlsx]

## Sheet: Hoja1
Table S4. Target genes of each single microRNA
hsa-miR-21-5p	hsa-miR-30c-5p
ABCB1	A1CF
ADNP	ABCE1
AFTPH	ADAM12
AIF1L	ADAM9
AKAP9	AIFM1
ANKRD46	AKIRIN1
AP1AR	ALDH5A1
AP3M1	ALG9
APC	APLP2
ARHGAP21	ARF1
ASRGL1	ARF3
ATAD2B	ARHGAP26
ATF2	ARHGAP44
ATP11B	ARHGEF12
B3GALNT1	ASB3
BAZ1B	ATRN
BDH2	B4GALT1
BNIP2	B4GALT5
BOC	BAHD1
BRCA1	BCCIP
BTBD3	BCL6
CASP8	BCL9
CCL1	BEAN1
CCR7	BECN1
CDK19	BLOC1S4
CDK6	BNC2
CEMIP2	C16orf70
CEP152	C1QBP
CKAP5	CADPS2
CLIP4	CAMK2D
CLOCK	CAND1
CNTRL	CBLB
COBLL1	CBY1
CORO2A	CCDC117
CRYBG1	CCDC71L
DCAF11	CDC37L1
DCAF8	CDH1
DCP1A	CDH20
DDHD2	CELF1
DDX3X	CELF3
DDX46	CELF5
DDX55	CELSR3
DICER1	CEP170
DMD	CEP350
DMTF1	CFL2
DNM1L	CHD1
DOCK4	CHD9
DOCK7	CHST15
EGFR	CLCF1
EPM2A	CSF1
ERP44	CSNK1G1
ESYT2	CTSC
ETNK1	CTTNBP2NL
EXOC8	DCTN4
FAM217B	DCUN1D1
FBXO11	DCUN1D3
FIGN	DGKZ
FMR1	DHX40
FNBP1	DLC1
GPD2	DLGAP1
GXYLT2	DPYSL2
HIC2	E2F7
HOXA9	EED
HPS5	EIF2A
HS3ST3B1	ELL2
IL12A	ELOVL4
IL1B	ELOVL5
ITSN2	EML4
IVNS1ABP	ENTPD1
JADE1	EPB41
JMY	EPC1
KAT6A	ERC2
KLHL24	ERI1
KNL1	ERLIN1
LDAH	ERLIN2
LIMCH1	ESYT1
LMBR1	ETS1
LNPK	FAM131B
LONRF2	FAM199X
LYRM7	FAM81B
MDM4	FAM83F
MEF2A	FAM91A1
MEGF9	FANCL
MEIS1	FBXL20
MGA	FBXO34
MGAT4A	FEM1B
MIB1	FOXP4
MOXD1	FRK
MSLN	FRMD6
MTMR12	FYCO1
NAA30	GALNT1
NAV3	GAREM1
NCAPG	GCSAM
NEK1	GIGYF1
NFAT5	GIGYF2
NFIA	GMNC
NIN	GNAI2
NR2C2	GPR26
NSD3	GPR75-ASB3
NT5C2	GZF1
OTUD1	H6PD
OXTR	HCN1
PAN3	HDAC4
PARP1	HERC4
PARP9	HIPK2
PBX1	HMG20A
PELI1	HMGA1
PER3	HMGB3
PFKFB2	HMGN2
PHF20L1	HMGXB4
PIGN	HNRNPU
PIK3C2A	HPRT1
PIK3R1	HSPA4
PITHD1	IDE
PKD2	IDH1
PLAT	IER2
PLEKHA2	IER5
PLOD3	IFFO2
PM20D2	IFNAR2
POLR3B	IFNLR1
PPARA	IGF2R
PPFIA4	IL11
PPM1L	INPP5F
PPP1R3B	IREB2
PREPL	ITGB3
PRICKLE2	ITPK1
PROSER1	JADE2
PRPF4B	JAK1
PRRC1	JUP
PTK2	KCTD20
PTPN14	KCTD5
PTPN3	KDM3A
RAB6A	KIAA1522
RAI14	KLHDC10
RALGPS2	KREMEN1
RAPGEF6	LARP1
RAPH1	LEPR
RECK	LIMA1
REV1	LIN28B
RMND5A	LIN9
RNF103	LLPH
RRAGC	LRRC8B
SAR1A	LYRM2
SATB1	MAP2K1
SEMA5A	MARK4
SERAC1	MATR3
SESN1	MBOAT1
SESTD1	MED1
SET	MED13
SKP2	MED23
SLAIN2	MIER3
SLC16A10	MLXIP
SLC5A3	MTCH2
SLC9A6	MTPAP
SLK	MTR
SMARCA4	MTTP
SNRK	MUC17
SNRNP48	MYC
SOCS4	MYSM1
SOX2	N4BP2
SOX5	NAP1L1
SP1	NCOA3
SPG11	NHS
SPIN1	NR6A1
SPPL3	NSMCE3
SPRY4	NUDT11
SPTLC3	OTUD7A
SREK1	OVOL1
ST6GAL1	PAK1
STAG2	PARVG
STXBP5	PCMTD2
SYNE2	PIK3C2B
TAF1	PIK3R2
TAF5	PIP4K2A
TCEANC2	PLAGL2
TESK2	PLCB1
THOC2	PNMA1
TIMP3	POLQ
TLR4	POM121
TM9SF3	POU2F1
TMEM147	PPM1H
TMX4	PRCP
TOP2A	PRDM1
TP53BP2	PRKAB2
TRIM2	PTP4A1
TRIM33	PTPN4
TSHZ3	QRFPR
TSNAX	RAC1
TUBGCP5	RAPGEFL1
UBR5	RASGRP3
UGGT1	RBM14
UQCRB	RETREG3
USP34	REXO2
USP7	RIF1
VPS13A	RNF135
VPS36	RNF34
WDR7	RPL32
WNK1	RPS27A
WWC2	RPS3
WWP1	RUBCNL
ZMYM2	SACS
ZNF207	SCN11A
ZNF217	SDE2
ZNF292	SDF2L1
ZNF326	SEC61A2
ZNF367	SEM1
ZNF667	SEPTIN7
ZYG11B	SERPINC1
	SIX4
	SKIDA1
	SKIL
	SLC30A2
	SLC35A3
	SLC36A1
	SLC39A1
	SLC6A3
	SLC6A6
	SLC6A9
	SLC7A5
	SLFN5
	SNAI1
	SNAPC4
	SNX2
	SNX33
	SOCS1
	SOX12
	SRGAP3
	SSH1
	STIM2
	STRIP1
	STRN
	SUN2
	SUZ12
	TIA1
	TLL2
	TMCO3
	TNIP1
	TNPO3
	TP53
	TPRG1L
	TRA2B
	TRIM23
	TRMT5
	TRO
	TTC19
	UBE2D2
	UBE2D3
	UQCRC1
	USP15
	USP22
	USP37
	UTP15
	UXT
	VAPA
	VAV3
	VPS33A
	VPS41
	VSTM4
	WDFY2
	WDR82
	WIPF3
	YTHDC2
	ZBTB39
	ZBTB41
	ZBTB6
	ZBTB7A
	ZCCHC14
	ZCCHC24
	ZDHHC17
	ZFAND5
	ZFP36L2
	ZNF146
	ZNF200
	ZNF382
	ZNF460
	ZNF543
	ZNF668
	ZSCAN29
